# Supplementary material for: A scoping review of foot and ankle telemedicine guidelines
Source: Health Sci Rep. 2023 Jan 20;6(1):e1076. doi: 10.1002/hsr2.1076 (PMC9860371; doi:10.1002/hsr2.1076)
Supplement: Supplementary file 3 — Appendix 3 – Categorization of the data extracted. [file HSR2-6-e1076-s003.xlsx]

## Sheet: Articles
Authors and Year of Publication	Country of the Research	Study Objectives	Outcomes	Function	Target Population	Communication Channel	Communication Type	Guideline Based Design	Main Findings	Limitations	Study Provided Recommended Criteria	Title	Study Type
Sharma et al. (2022)	UK	Determine the limits of telemedicine in foot and ankle surgery clinical decision making	Rate unsuccessful phone consultations and patient satisfaction	Clinical decision-making, discharge, decision to operate (add to surgical waiting list), referral for further investigation, nonoperative therapy trial, or specialist referral.	Patients	Telephone call	Synchronous	No	From March 20 to April 20, 2020, 265 foot and ankle phone consultations were made. 84% of follow-up phone consultations and 64% of new patient consultations reached clinical decisions (P=0.001). 66% were treated nonoperatively, 16% were discharged, and 11% had surgery. Failure to contact the patient (12.8%), inappropriate discharge with re-referral (1.9%), and insufficient clinical information (1…	Despite worries that telemedicine is prone to excessive imaging requests, the study was done during a moment of uncertainty owing to COVID-19 and did not examine advanced imaging demands.	Yes	The Application and Patient-Reported Experience of Telephone Consultations in Elective Foot and Ankle Orthopaedic Surgery: 12-Month Follow-up	Level IV, prospective cohort series (noncomparative)
Manz, Goel, Fakunle, Labib and Bariteau (2021)	USA	To explore outcomes related to telemedicine encounters, such as patient satisfaction, comfort, and time burden.	Patient satisfaction, comfort and time burden	Treatment and follow-up	Patients	Tablet, computer, and/or smartphone	Synchronous	No	Overall telemedicine satisfaction (4.7) was lower than in-office satisfaction (4.9) (P .001). 90% of patients said they would utilize telemedicine again in the future. Patients were happier with in-office clinic visits than telemedicine, but most would use it in the future. Patients with foot and ankle trauma were more satisfied with telemedicine consultations.	Recall bias. Patients without a computer or other technology to allow video telemedicine couldn't participate, however this was a minority. The patients in this study were seen by a single physician and their team, limiting the generalizability of our results and conclusions, but it shows successful implementation is doable. Small sample size.	No	Feasibility of Rapid Development and Deployment of a Telemedicine Program in a Foot and Ankle Orthopedic Practice	retrospective cohort study
Palmer, Siddle, Redmond and Alcacer-Pitarch (2021)	UK	To evaluate a recently implemented telephone follow-up appointment service within the Rheumatology Podiatry Department of Leeds, United Kingdom.	Treatment outcomes	Follow-up	Patients	Telephone call	Synchronous	No	25 patients (43%) were contacted within 6–8 weeks and included in the analysis. 11 patients (44%) reported improved symptoms, 13 (52%) reported no change, and 1 patient (4%) reported worsening symptoms. In a Rheumatology Podiatry Department, telephone follow-up consultations may be a cost-effective alternative to face-to-face appointments and an alternative way of providing care, especially when …	No focus on patient satisfaction was made.	No	Implementation of podiatry telephone appointments for people with rheumatic and musculoskeletal diseases	Clinical audit
Labib, Goel, Manz and Bariteau (2021)	USA	To propose a telemedicine protocol that allows patients with foot and ankle pathology to be seen and treated effectively.	Patient-reported outcomes	Treatment and follow-up	Patients	Pre-visit: telephone call; Telemedicine visit: multiple conference platforms such as Zoom, GoToMeetings, Doxy, ect; Follow-up: in-office/telemedicine	Synchronous	Yes	85% of survey respondents experienced excellent care. 89.2% of in-office and 83.4% of telemedicine patients reported excellent care (P =.37). Telemedicine provides improved foot and ankle musculoskeletal treatment to patients. This is the first study to examine a comprehensive technique for telemedicine encounters.	Patient satisfaction was not carefully looked at.	Yes	Telemedicine Foot and Ankle Visits in the COVID-19 Era.	protocol
Laskowski et al. (2020)	USA	To provide the medical practitioner conducting a virtual musculoskeletal examination with a specific set of written and visual guidelines to improve the information obtained when evaluating the shoulder, hip, knee, ankle, cervical and lumbar spine.	N/A	Treatment and follow-up	Patients and Providers	Video conferencing platforms	Synchronous	Yes	N/A	N/A	Yes	The Telemedicine Musculoskeletal Examination	protocol
Eble, Hansen, Ellis and Drakos (2020)	USA	To present a guide for the virtual foot and ankle exam, including patient recommendations, verbatim instructions for managing the test, and a medical record checklist.	N/A	Treatment and follow-up	Patients and Providers	Pre-visit forms; Core Foot and Ankle Examination: video conference platforms	Synchronous	Yes	N/A	Misinterpreting outcomes is a concern. Virtual exams may not be as accurate as in-person exams. Treatment plans should combine virtual physical exam, imaging, and patient history. If a virtual physical exam contradicts other information, follow-up visits are needed.	Yes	The virtual foot and ankle physical examination	expert opinion

## Sheet: Institutional Guidelines
Title	Institution	Country	Year	Podiatry Specific	Link
Telehealth Standars	Podiatrists Board of New Zealand	New Zealand	2020	Yes, but no mention to what clinical scenarios can be seen via telehealth	https://podiatristsboard.org.nz/wp-content/uploads/2020/04/Podiatrists-Board-Telehealth-Standards-April-2020.pdf
Telehealth Consultations Guide for Podiatrists	Australian Podiatry Association	Australia	2020	Yes	https://www.podiatry.org.au/documents/item/2229
Guidelines on remote consultations	The College of Podiatry	UK	2020	No, moslty involving technical guidance on how to conduct a remote consultation
