# Supplementary material for: A scoping review of foot and ankle telemedicine guidelines
Source: Health Sci Rep. 2023 Jan 20;6(1):e1076. doi: 10.1002/hsr2.1076 (PMC9860371; doi:10.1002/hsr2.1076)
Supplement: Supplementary file 4 — Appendix 4 – Levels of evidence and quality of research. [file HSR2-6-e1076-s001.xlsx]

## Sheet: Method
Method								Analysis						Statistics
Author and Year	Level of Evidence and Type of Study	Study Design	Prospective / Retrospective	Use of control or comparison group	Sample Size	Source of Bias	Hypothesis/research question clearly stated of bias	Patient groups compared and equivalent before treatment	Primary outcome defined	% patients available for follow-up	Minimum and average duration of consultation	Outcome determined by independent examiner	Use of validated outcome measure	Power analysis	p value, SD or Confidence intervals reported	Appropriate statistical analysis	Grade Practice Recommandation34
Eble, Hansen, Ellis, and Drakos, (2020)	Level V - Expert opinion	Guidelines	N/A	N/A	N/A	N/A	N/A	N/A	Guidelines	N/A	N/A	N/A	N/A	N/A	N/A	N/A	D
Laskowski et al., (2020)	Level V - Expert opinion	Guidelines	N/A	N/A	N/A	N/A	N/A	N/A	Guidelines	N/A	N/A	N/A	N/A	N/A	N/A	N/A	D
Manz, Goel, Fakunle, Labib and Bariteau, (2021)	Level III - Retrospective cohort series	Questionnaire - Institutional Review Board-approved retrospective analysis	Retrospective	No	216	Recall bias; cognitive bias	Patients would be significantly less satisfied with telemedicine when compared with in-office appointments for all nonemergency visit types	No	Patient satisfaction, comfort and time burden	N/A	N/A	No	VAS	Yes	p value and SD	Paired sample t test; independent sample t test; Fisher's exact and chi-square analyses; descriptive statistics	C
Palmer, Siddle, Redmond and Alcacer-Pitarch (2021)	Level IV - case series	Questionnaire - clinical audit (January 2015 - May 2015)	Both	N/A	25/58	Confirmation bias; information bias	To review a newly implemented telephone follow-up appointment service	No	Treatment outcomes and cost-effectiveness	43.1	10 minutes	No	Yes (Global Rating of Change score) - The questionnaire developed by the team	No	No	No	C
Labib, Goel, Manz, and Bariteau, (2021)	Level V - Expert opinion	Questionnaire - Protocol	Retrospective	Comparison	183	New technology bias; confounding bias	That enough information can be gathered through this protocol to establish a reasonable diagnosis and plan that would meet the standard of care while maintaining high patient satisfaction	Telemedicne vs in-office	Patient satisfaction	N/A	N/A	No	Yes (Press Ganey Survey)	no	p value	Fisher's exact test	D
Sharma et al., (2022)	Level IV - Prospective cohort series	Questionnaire	Prospective	Comparison	265	Confounding bias	Telemedicine could provide practical and safe care with high levels of patient satisfaction	Telemedicine vs face-to-face	Primary: rate of failed telephone consultations. Secondary: patient reported satisfaction and time saved by avoiding a face-to-face visit		30 minutes (new case) and 15 minutes F/U	No	Yes (modified Friends and Family Test and VAS) researchers designed their own pragmatic questionnaire	no	p value	Pearson's chi-squared test; Mann-whitney U Test; Kruskal-Wallis rank sum test	C
*
							Author and Year	Level of Evidence	Study Type
							Laskowski et al., (2020)	Level V	Expert Opinion (Economic and Decision Analysis)
							Manz, Goel, Fakunle, Labib and Bariteau, (2021)	Level III	Retrospective Cohort Study (Therapeutic Study)
							Sharma et al., (2022)	Level IV	Prospective Cohort Series – Noncomparative (Therapeutic Study)
							Labib, Goel, Manz, and Bariteau, (2021)	Level V	Expert Opinion (Economic and Decision Analysis)
							Palmer et al., (2021)	Level IV	Case Series (Prognostic Study)
							Eble, Hansen, Ellis, and Drakos, (2020)	Level V	Expert Opinion (Economic and Decision Analysis)

## Sheet: Analysis
Analysis
Author and Year	Patient groups compared and equivalent before treatment	Primary outcome defined	% patients available for followup	Minimum and average duration of consultation	Outcome determined by independent examiner	Use of validated outcome measure
1	N/A	Guidelines	N/A	N/A	N/A	N/A
2	N/A	Guidelines	N/A	N/A	N/A	N/A
3	No	patient satisfaction, comfort and time burden	N/A	N/A	No	VAS ??
4	No	Treatment outcomes and cost-effectiveness	43.1	10 minutes	No	Yes (Global Rating of Change score) - The questionnaire developed by the team
5	Telemedicne vs in-office	patient satisfaction	N/A	N/A	No	Yes (Press Ganey Survey)
6	telemedicine vs face-to-face	Primary: rate of failed telephone consultations. Secondary: patient reported satisfaction and time saved by avoiding a face-to-face visit		30 minutes (new case) and 15 minutes F/U	No	Yes (modified Friends and Family Test and VAS) researchers designed their own pragmatic questionnaire

## Sheet: Statistics
Statistics
Author and Year	Power analysis	p value, SD or Confidence intervals reported	Appropriate statistical analysis
1	N/A	N/A	N/A
2	N/A	N/A	N/A
3	Yes	p value and SD	paired sample t test; independent sample t test; Fisher's exact and chi-square analyses; descriptive statistics
4	No	No	No
5	no	p value	Fisher's exact test
6	no	p value	Pearson's chi-squared test; Mann-whitney U Test; Kruskal-Wallis rank sum test
